# Supplementary material for: A Novel Steroidogenic Action of Anti-Müllerian Hormone in Teleosts: Evidence from the European Sea Bass Male (Dicentrarchus labrax)
Source: Int J Mol Sci. 2025 Aug 5;26(15):7554. doi: 10.3390/ijms26157554 (PMC12347443; doi:10.3390/ijms26157554)
Supplement: Supplementary file 1 [file ijms-26-07554-s001.zip]

Archive with 1 entries (1 files):
- ijms-3759129-supplementary.pdf
